# Supplementary material for: A Vacuum-Powered Artificial Muscle Designed for Infant Rehabilitation
Source: Micromachines (Basel). 2021 Aug 16;12(8):971. doi: 10.3390/mi12080971 (PMC8400328; doi:10.3390/mi12080971)
Supplement: Supplementary file 1 [file micromachines-12-00971-s001.zip]

Archive with 2 entries (2 files):
- micromachines-1285845-supplementary.pdf
- Video S1 Rehabilitation exercise from model leg experiment in the side-lying position..mp4
